# Supplementary material for: Recruitment of toxin-like proteins with ancestral venom function supports endoparasitic lifestyles of Myxozoa
Source: PeerJ. 2021 Apr 26;9:e11208. doi: 10.7717/peerj.11208 (PMC8083181; doi:10.7717/peerj.11208)
Supplement: Supplemental Information 7 [file peerj-09-11208-s007.fasta]

>Xenopus_laevis/1-127
----------------------------------------------------------------------TP
AQF-------------------------------------------------DEMIKVTT-----IIYGLAN
FSDYGC-HCGLNNQGM-------PVDDIDWCCHSQDCCYNKAEMSG---C-----NPVTQTYRFYVEEQK--
-KVECM-----------KASNRCEKMICEC-----------------DEKAANCFRKE------LEDYNIY-
--FRNFSSL-GAC---------------------------------------RGPRPFC-------------
----------
>Mus_musculus/1-142
-------------MKPPIA-LACL---CLL-----VPLAGG-----------------------------NL
VQF-------------------------------------------------GVMIERMT------GKPALQ
YNDYGC-YCGVGGSHW-------PVDETDWCCHAHDCCYGRLEKLG---C-----DPKLEKYLFSITRD---
-NIFC------------AGRTACQRHTCEC-----------------DKRAALCFRHN------LNTYNRK-
--YAHYPN--KLC---------------------------------------TGPTPPC-------------
----------
>Bos_taurus/1-145
-------------MRLLVL-AALL-----------TVGAGQA-----------------------GLNSRAL
WQF-------------------------------------------------NGMIKCKIP----SSEPLLD
FNNYGC-YCGLGGSGT-------PVDDLDRCCQTHDNCYKQAKKLDS--CKVLVDNPYTNNYSYSCSNN---
-EITCS-----------SENNACEAFICNC-----------------DRNAAICFSK--------VPYNKE-
--HKNLDKK-N-C-----------------------------------------------------------
----------
>Exaiptasia_pallida/1-153
-------------MNFLTK-VLFL---GFA-VGCALASDELVG-D---------------VSEDVKLDKRGF
IQF-------------------------------------------------YRLIREFT------KRDPTD
YWNYGC-WCGLGGKGT-------PLDETDRCCKEHDLCFNQLTRS--RICGRY--EVYRKNYYHTGL-----
---KCYT---GWW------SSRCGRGICKC-----------------DVAAVKCFRR--------SRFNKS-
--YRKYKK--SQC-----------------------------------------------------------
----------
>Nematostella_vectensis/1-138
-------------MKLSFV-SFFL-----------------------------------------PVAKRSV
WRF-------------------------------------------------ASMIAKAT------GRGAWQ
YTHYGC-WCGLGGKGN-------PVDAVDRCCVCHDVCYNKLIDR--GICNKS--RIYLVNYYFTGK-----
---KTSG---FWRWKKTVNVSRCGYEKCKC-----------------DAAAVVCFRR--------NRFNKK-
--YRLYNK--NKC-----------------------------------------------------------
----------
>Condylactis_gigantea/1-119
----------------------------------------------------------------------GV
WQF-------------------------------------------------AYMIAKYT------GRNPLD
YWGYGC-WCGLGGKGN-------PVDAVDRCCYVHDVCYNSITQGPRPTCSRI--APYHKNYYFTGK-----
---KCST---GWL------TSKCGRAICAC-----------------DIAAVKCFRR--------NHFNKK-
--YRLYKK--NIC-----------------------------------------------------------
----------
>Adamsia_palliata/1-156
-------------MQLYTY-FFTF---SLV-LILALADQENKSLD---------------FTQEGGIAKRGA
FQF-------------------------------------------------SYLIKKYT------GRNPLD
YWGYGC-WCGLGGKGT-------PVDGVDWCCYHHDMCFNSITQGPRPTCSKN--APYHKNYYFSGL-----
---KCST---GWL------TSKCGRAICAC-----------------DIAAVKCFMR--------NHFNNK-
--YQNYKK--NIC-----------------------------------------------------------
----------
>Rhopilema_nomadica/1-32
------------------------------------------------------------------------
-----------------------------------------------------------------------G
LIKPGTLWCGMGNNAET-YDQLGPFADVDSCK----------------------------------------
------------------------------------------------------------------------
------------------------------------------------------------------------
----------
>Bunodosoma_caissarum/1-39
------------------------------------------------------------------------
----------------------------------------------------------------------GA
TIMPGTLWCGKGNSAAD-YLQLGVWKDTAHCCRDHDGC----------------------------------
------------------------------------------------------------------------
------------------------------------------------------------------------
----------
>Urticina_crassicornis/1-155
-------------MKNNII-LVILLGISVFVDCLPLNDQEEDK------------SLNAQESEVSAVQKRDI
LQF-------------------------------------------------SGMIRCAT------GRSAWK
YFNYGN-WCGWGGSGT-------AVDGVDSCCRSHDWCYKRHDS-----C-----YPKIIPYIASTSGSHPS
CSITCH-----------SANNRCQRDVCNC-----------------DKVAAECFAR--------NTYHPN-
--NKH-------------------------------------------------------------------
----------
>Alatina_alata/1-146
---------MALLYALVTV-AASF---LVL-----DNAVEG-----------------------------NV
YQL-------------------------------------------------CQQINYYGNL--TSFTDCLD
YNMYGC-WCGLGGKGK-------PLDAIDACCHAHDLCFRKARRDNSKLC-----VPYVVTYKFLNG-----
---KC------------TGSAGCAKDTCKC-----------------DNVFAKCLVG--------KTLNPD-
--FKYHRLK-KTC---------------------------------------KGDEN---------------
----------
>Alatina_alata_1/1-172
M-------SSTVLISSTVV-AVLL---LQL-----TIGTEG-----------------------------NL
YQL-------------------------------------------------CEQLDHYGNL--HPFLDCLE
YNNYGC-WCGFGGEGT-------PVDAIDSCCREHDHCYDQAQARHSKFC-----VPYFVIYKHRAG-----
---LCL-----------DNEDGCAEDTCNC-----------------DNALARCVTG--------KKYHMK-
--HKFQRIR-GKC---------------------------------W----NKLPDDDANKTKMKLAKQVNI
T---IGPEK-
>Atolla_vanhoeffeni/1-171
MMAY----SSKSKITLVTI-LVVV---QLC-----------------------------------CLSSANL
LQL-------------------------------------------------CSQIDYYKKL---WSLGCLE
FADYGC-WCGPGGSGE-------IADEVDQCCMHHDQCYDMAKQKYL-FC-----WPYYVYYKYQER-----
---KCQ-----------CVTRKTVKDNC-CVFPFIYKNTTYHGCTGKDHDRLWCSMT--------ANHDND-
--KQW-----ENC-------------------------------------SKEIQRDPCAAFVCN-------
----------
>Ectopleura_larynx/1-219
------------MLSLVLLFCVCV--------AAAKLDSDHGL-DE--------------------IENEKV
RTFLDE-QQEMGLNEEEI------LQRS--LKDPEFADKIVS----------TKMVDD-------PIEGERR
IIMIGTKYCGHGNKASE-YADIGWLGQTDRCCRDHDHCPINIAPKAT-------------KWG---------
----------------VTNDSGGTWSDCKC-----------------DDAFKKCLQATTGR-GSFPANAVG-
--KLFFNLLKIKCIKPPAYVNSKTTPTKPGAPH--ATVHDATKYR-WG-----------------GKKGFLS
W----LFGKK
>Hydractinia_symbiolongicarpus/1-139
-----------MMLGGVFS-LLSI---IFL-----FSPTNG-----------------------------GL
NQL-------------------------------------------------CELIDFYDKA--KHTAECIT
YDNYGC-WCGSGGSGK-------PVDATDRCCQRHDFCYDRILQKNE--C-----SPYLHQYEHSNG-----
---TCY-----------DPAGTCPYNTCEC-----------------DRKLAMCLSK--------SPYEWR-
--YWGHRLWPGNC-----------------------------------------------------------
----------
>Hydractinia_symbiolongicarpus_1/1-204
------------MARLFCF-AAIL--GAIAFFSVQGRSMDQQ--DW----------------KTEK--NGNL
LRSLDE-TKIMPVVEQDIAH----VHHE--KTDKKEAKRPSNAEEYTFEHQ-DPVTK----------KEAKR
TIYPGTKWCGEGNNAQD-YNDLGLLRVVDKCCRAHDHCPRSLLSGAA-------------RYG---------
----------------VVNNGMYTVSDCQC-----------------DFAFKKCLREVSFFNGGTSAAAIS-
--HTYFNILNMKCLKFDQ-----------------NNQADIVSQA---------------------------
----------
>Hydra_vulgaris/1-135
-------------MHFVQN-FLTF---VAL-----INFSNG-----------------------------GL
NEL-------------------------------------------------CELIDFYSK---KEFFHCFA
YDEYGC-WCGPGGSGK-------PVDKADGCCKRHDHCYDRILSKKE--C-----NPYIAQYSFDKD-----
---KCL-----------NENGTCLREICEC-----------------DQAISKCLSK--------QNYNRK-
--FYGYRLL-HKC-----------------------------------------------------------
----------
>Hydra_vulgaris_1/1-218
------------MLKFLLL-AGFV--CVKAFDNSSFSDSSKNVEDI--------------------VDENSV
ISFLAE-EKKLGFSEKQV------LEKI--STDENVAKKLVA----------SKMVNN-------THGGQKR
IIMYGTKWCGHGNKAEF-ETDLGYLSNLDECCHKHDRCPLSIEAGKY-------------RWG---------
----------------LHNTKDYTISDCKC-----------------DDKFYKCLKDVDGVVEGRLAYVVG-
--KLFFNQLQIQCVEIPKGINTKAKSSEK--------------------NTYKYTSPDSVRAKFRDAKDF--
----------
>Vipera_berus_nikolskii/1-138
-------------MRILWI-VAVC-----------LIGVEG-----------------------------NL
FQF-------------------------------------------------AKMINGKL-----GAFSVWN
YISYGC-YCGWGGQGT-------PKDATDRCCFVHDCCYGRVRG-----C-----NPKLAIYAYSFKKG---
-NIVC------------GKNNGCLRDICEC-----------------DRVAANCFHQN------QNTYNKN-
--YKFLSS--SRC---------------------------------------RQTSEQC-------------
----------
>Bothrops_asper/1-137
-------------MRTLWI-MAVL-----------LVGVEG-----------------------------SL
FEL-------------------------------------------------GKMILQET-----GKNPAKS
YGAYGC-NCGVLGRGK-------PKDATDRCCYVHKCCYKKLTG-----C-----NPKKDRYSYSWKDK---
-TIVC------------GENNSCLKELCEC-----------------DKAVAICLREN------LNTYNKK-
--YRYYLK--PLC---------------------------------------KKADA-C-------------
----------
>Naja_atra/1-119
----------------------------------------------------------------------NL
YQF-------------------------------------------------KNMIQCTVP-----SRSWWD
FADYGC-YCGKGGSGT-------PVDDLDRCCQVHDNCYNEAEKISG--C-----WPYFKTYSYECSQG---
-TLTCK-----------GGNNACAAAVCDC-----------------DRLAAICFAG--------APYTDA-
--NYNIDLK-ARC---------------------------------------Q-------------------
----------
>Crotalus_atrox/1-138
-------------MRTLWI-VAVL-----------LLGVEG-----------------------------SL
VQF-------------------------------------------------ETLIMKIA-----GRSGLLW
YSAYGC-YCGWGGHGL-------PQDATDRCCFVHDCCYGKATD-----C-----NPKTVSYTYSEENG---
-EIIC------------GGDDPCGTQICEC-----------------DKAAAICFRDN------IPSYDNK-
--YWLFPP--KNC---------------------------------------REEPEPC-------------
----------
>Bungarus_fasciatus/1-145
-------------MNPAHL-LVLL---AVC---VSLLGAANI-----------------------PPQSLNL
YQF-------------------------------------------------KNMIQCA------GTQLCVA
YVKYGC-YCGPGGTGT-------PLDQLDRCCQTHDHCYDNAKKFGN--C-----IPYFKTYEYTCNKP---
-DLTCT-----------DAKGSCARNVCDC-----------------DRAAAICFAA--------APYNLA-
--NFGINKE-THC---------------------------------------Q-------------------
----------
>Bungarus_fasciatus_1/1-145
-------------MNPAHL-LVLL---AVC---VSLLAAANI-----------------------PPQSLNL
LQF-------------------------------------------------KNMIECA------GTRTWMA
YVKYGC-YCGPGGTGT-------PLDELDRCCQTHDQCYDNAKKFGN--C-----IPYFKTYVYTCNKP---
-DITCT-----------GAKGSCGRTVCDC-----------------DRAAALCFAA--------APYNLA-
--NFGINKE-THC---------------------------------------Q-------------------
----------
>Hemiscorpius_lepturus/1-232
-------------MTFLIL-TILA--TVTPSLYSHVVQRELRV---------NFEPL-AGQRDSWPVARAAM
VTFDARSEKAREFSECRMINSMHELSRELMDSPEHTVKRASKEEM-------DDLVQRCSG----SAEGRSW
FIWPDTKWCGPGTDAKN-ESDLGPL-EADKCCRTHDHCD-YIGAGET-------------KYG---------
----------------LTNKSFFTKLNCKC-----------------EAAFDQCLKESIDRAEGSAKSSMEG
LHSFYFNTYSPECYEVKC-----SRKRDAECTNGIAI---------WK-DSYKS------------------
----------
>Opisthacanthus_cayaporum/1-27
------------------------------------------------------------------------
-----------------------------------------------F----------------------MK
VIDPGTKWCGPGNKAAD-DTDNGKN-----------------------------------------------
------------------------------------------------------------------------
------------------------------------------------------------------------
----------
>Apis_mellifera/1-167
-------------MQVVLG-SLFL----------------------------------------------LL
LST---------------SH--------------------------------GWQIRDRIG----DNELEER
IIYPGTLWCGHGNKSSG-PNELGRFKHTDACCRTHDMCPDVMSAGES-------------KHG---------
----------------LTNTASHTRLSCDC-----------------DDKFYDCLKNSAD---TISSYFVG-
--KMYFNLIDTKCYKLEHPVTGCGERTEGRCLHYTVDKSKPKVYQ-WF-DLRKY------------------
----------
>Hottentotta_tamulus/1-167
-------------MH---------------------------------------------------------
-------------------------------TPKHAIRRMSKGEMEFFEGRCQRMG-------------EAK
RTMWGTKWCGSGNEAIN-YTDLGYFSNLDSCCRTHDHCD-SIPAGET-------------KYG---------
----------------LTNEGKYTMMNCKC-----------------ESAFEKCLRDVRGILEGKAAAAVR-
--KTYFDLYGNGCFNVKCPSGARSARSE-ECTNGMATYTGETGYGAW------------AINKLNG------
----------
>Bungarus_multicinctus/1-145
------------------M-LIFLWCGAVC---VSLLGAANI-----------------------PPHPLNL
INF-------------------------------------------------MEMIRYTIP----CEKTWGE
YADYGC-YCGAGGSGR-------PIDALDRCCYVHDNCYGDAEKKHK--C-----NPKTQSYSYKLTKR---
-TIICY-----------GAAGTCARIVCDC-----------------DRTAALCFGN--------SEYIER-
--HKNIDTK-RHC---------------------------------------R-------------------
----------
>Acropora_millepora/1-172
-------------MKQLLI-LFFV--SGII---FKFSQTERIR-DQTEKRVKTLSSVQANQDSPIVSSSRNF
IQF-------------------------------------------------GLMIACHV------GRNPLE
YVGYGC-YCGIGGEGV-------PKDQTDRCCQQHDQCYNSVIASGV--CPLDI-AVYLMPYKRKNC----Y
---ECETASYYWF------YGECRETLCKC-----------------DSEAVQCFKR--------SKFNPA-
--LILYPQ--DKC-----------------------------------------------------------
----------
>Actinia_tenebrosa/1-159
------------MKSFALV-ILWL---ALQLLGVARSNEELDL-DS------------SKYEDDVQVSKRSV
LQF-------------------------------------------------YTMIRSQT------GRDPKD
YMGYGC-WCGYGGKGR-------PVDEVDRCCQQHDWCYNRLYKT-RRICGRY--EIYHKNYYYSGL-----
---KCYK---GWL------SSRCGRSLCAC-----------------DVAAVKCFKR--------NRFNNR-
--YKDWNK--KSC-----------------------------------------------------------
----------
>Nematostella_vectensis_1/1-129
------------------------------------------------------------------RSKRSL
VQF-------------------------------------------------GLMIKCTT------GRSAFD
YNGYGC-WCGKGGSGR-------AVDATDRCCLIHDRCYDAVIRDRV--CPWGI-NVYTTVYFRKGC-----
---NIFG----------KTNNPCQYRICQC-----------------DSAAVRCFKR--------SYYNNR-
--YKDYNKN-KYC---------------------------------------RKNRNFR-------------
----------
>Laticauda_semifasciata/1-152
-------------MNPAHL-LVLL---AVC---VSLLGASAI-----------------------PPLPLNL
VQF-------------------------------------------------SNMIKCTIP----GSRPLLD
YADYGC-YCGAGGSGT-------PVDESDRCCQTHDNCYSQAKKHPA--CKSPLDSPYIKIYSYTCSGG---
-SLTCR-----------DDNDECGAFICNC-----------------DRTAAICFAG--------APYNKE-
--NYNIDTK-KHC---------------------------------------K-------------------
----------
>Heloderma_suspectum/1-143
------------------------------------------------------------------------
----------------------------------------------------------------------GA
FIMPGTLWCGAGNAASD-YSQLGTEKDTDMCCRDHDHCENWISALEY-------------KHG---------
----------------MRNYYPSTISHCDC-----------------DNQFRSCLMKLK----DGTADYVG-
--QTYFNVLKIPCFELE-------------------EGEGCVDWNFWL-ECTE--SKIMPVAKLVSAAPYQA
QAETQSGEGR
>Homo_sapiens/1-148
-------------MKLLVL-AVLL-----------TVAAADS-----------------------GISPRAV
WQF-------------------------------------------------RKMIKCVIP----GSDPFLE
YNNYGC-YCGLGGSGT-------PVDELDKCCQTHDNCYDQAKKLDS--CKFLLDNPYTHTYSYSCSGS---
-AITCS-----------SKNKECEAFICNC-----------------DRNAAICFSK--------APYNKA-
--HKNLDTK-KYC---------------------------------------QS------------------
----------
>Homo_sapiens_1/1-144
-------------MKTLLL-LAVI---MIF----GLLQAHG-----------------------------NL
VNF-------------------------------------------------HRMIKLTT-----GKEAALS
YGFYGC-HCGVGGRGS-------PKDATDRCCVTHDCCYKRLEKRG---C-----GTKFLSYKFSNSGS---
-RITC------------AKQDSCRSQLCEC-----------------DKAAATCFARN------KTTYNKK-
--YQYYSN--KHC---------------------------------------RGSTPRC-------------
----------
>Canis_lupus_familiaris/1-146
-------------MKFLVL-AALL-----------TVAAAEG-----------------------GISPRAV
WQF-------------------------------------------------RNMIKCTIP----ESDPLKD
YNDYGC-YCGLGGSGT-------PVDELDKCCQTHDHCYSEAKKLDS--CKFLLDNPYTKIYSYSCSGS---
-EITCS-----------SKNKDCQAFICNC-----------------DRSAAICFSK--------APYNKE-
--HKNLDTK-KYC-----------------------------------------------------------
----------
>Sus_scrofa/1-146
-------------MKFLVL-AVLL-----------TVGAAQE-----------------------GISSRAL
WQF-------------------------------------------------RSMIKCAIP----GSHPLMD
FNNYGC-YCGLGGSGT-------PVDELDRCCETHDNCYRDAKNLDS--CKFLVDNPYTESYSYSCSNT---
-EITCN-----------SKNNACEAFICNC-----------------DRNAAICFSK--------APYNKE-
--HKNLDTK-KYC-----------------------------------------------------------
----------
>Rattus_norvegicus/1-146
-------------MKLLLL-AALL-----------TAGVTAH-----------------------SISTRAV
WQF-------------------------------------------------RNMIKCTIP----GSDPLRE
YNNYGC-YCGLGGSGT-------PVDDLDRCCQTHDHCYNQAKKLES--CKFLIDNPYTNTYSYKCSGN---
-VITCS-----------DKNNDCESFICNC-----------------DRQAAICFSK--------VPYNKE-
--YKDLDTK-KHC-----------------------------------------------------------
----------
>Bpl-5421_c0_g1_i1/1-120
------------------------------------------------------------------------
------------------------------------------------------MMHKLD------AKNPIM
LLNYGC-WCGPGNAGVN-----GTVDCLDSCCRTHDLCYNTVSNT----C-----NMYLSSYKFSSS-----
-PLQCL-----------DAVGSCQRTLCEC-----------------DLAIARCIQQT------ESAYSKD-
--NCSVRK--TKC---------------------------------------KKSPVLNSTAK---------
----------
>Ccr-32419_c0_g1_i1/1-88
------------------------------------------------------------------------
------------------------------------------------------------------------
---------GLGGRGT-------PVDAIDACCKTHDKCFKRAHKANK-YC-----IGHTKKYYAQNG-----
---KCV-----------EKPGTCGRTICDC-----------------DVAMAKCILS--------HPYQLK-
--YKHYSLR-NRC---------------------------------------K-------------------
----------
>Ccr-15440_c0_g1_i1/1-169
---------MLAGFCFVVV-LFTI---STL------QAVDG-----------------------------NL
LQL-------------------------------------------------CEQLDYYNKL---SLLDCLR
YASYGC-WCGPGGSGK-------PVDGIDDCCMHHDHCYRHAKIASHGTC-----LGYIDIYTSKNG-----
---KCL-----------DPKGTCDNALCTC-----------------DITIAQCVSD--------YKYDRK-
--YEFWRFS-GRC---------------------------------------DNNNSANHLELEAYARLKRR
LQ-SLGFQKN
>Ccr-19608_c0_g1_i2/1-207
MFYTYGFRCRYFIKSFLVLASVVL--CAVSGV-------------------------------GRP--HKNL
IKDLGR-QQPLIGNESKV--------------DKNAVQRQLF----------------------------FD
FFFPGTKYCGPGNISSS-FNDLGFKKDVDICCRNHDSCNDTIPSGSI-------------RHH---------
----------------LENTLFATVSSCSC-----------------DEEFRLCLKAVN----SGDSRSVG-
--NIFFDFLQIPCFDVKL-----------------RTHTRCVEWTFFGLFCKKYQTMRNHTAELRHSKRFEA
K----TISK-
>Ccr-22006_c0_g1_i2/1-188
------------MMRSVLRLVVFM----------------------T---CY------------------CL
LEA----RPSSDFEDSEI--------------SEELSKRA------------KEIMSNMRY----KGREREL
LIYKGTKWCGRGNIAKS-YDDLGESAETDRCCRSHDYCNMSISSGAT-------------KFS---------
----------------YFNWRAFTVSSCVC-----------------DKEFARCLKAVD----SEVSRDIG-
--FYYFDVLSVPCFNVNI-----------------VPKKSCTEYQ-WL-DCQHYVTTYGPQAQLEDPKPFV-
----------
>Ccr-23921_c3_g2_i3/1-172
MF-------LNICFRQIAL-LAFL----------------------------------------------SL
HLL-------------------------------------------------PRLTRASPSNQTRPFDGHRP
FIWRGTHSCGIGSSPSIRVPNITAYNSTEKCCSDHDHCPRFIERWSR-------------RYG---------
----------------LFNWRPYTISLCQC-----------------DREFLTCLNSDN----SQSSRDVK-
--SIYFDIVGVPCFNIKL-----------------RTIKKCVERH-WYLTCKRYSANVESSAVIEPL-----
----------
