# Supplementary material for: Recruitment of toxin-like proteins with ancestral venom function supports endoparasitic lifestyles of Myxozoa
Source: PeerJ. 2021 Apr 26;9:e11208. doi: 10.7717/peerj.11208 (PMC8083181; doi:10.7717/peerj.11208)
Supplement: Supplemental Information 14 [file peerj-09-11208-s014.xlsx]

## Sheet: Planilha1
	Anthozoa	Endocnidozoa	Staurozoa	Hydrozoa	Scyphozoa	Cubozoa
Actinoporin	1	1	1	0	0	1
Complement C3	0	0	1	1	1	0
Conotoxins	1	0	1	1	1	1
CRISP	1	1	1	1	1	1
Ficolin lectin	0	1	0	0	1	0
Flavin monoamine oxidase	1	1	0	1	1	0
Jellyfish toxin	0	0	1	0	1	1
Kunitz-type	1	1	1	0	1	0
Latrotoxin	1	0	1	1	1	1
MAC-PF	0	0	0	1	0	1
Metalloproteinase	1	1	1	1	1	1
Natriuretic peptide	0	0	0	1	1	0
Peptidase S1	1	1	1	1	1	0
Phospholipase A2	1	1	1	1	1	1
Phospholipase B	1	1	1	0	0	0
Phospholipase D	1	0	1	1	1	1
ShK-like potassium channel	1	0	0	0	0	0
Snaclec	1	1	1	1	1	0
Snake three-finger	1	0	0	1	1	0
Sea anemone sodium channel modulator	1	0	0	0	0	0
TCTP	1	0	0	1	0	0
Glycosyl hydrolase 56	1	1	1	1	1	0
Huwentoxin-1	0	0	0	1	1	0
Latarcin	1	0	1	0	1	0
Lipase	1	1	1	1	1	1
CS αβ potassium channel blocker	1	0	0	1	1	1
CS αβ sodium channel inhibitor	1	0	0	1	1	1
Neurotoxin 36 (A blocker of N-type calcium channels)	1	0	0	0	0	0
Snake waprin	1	0	0	0	0	0
SNTX/VTX	1	1	0	1	0	0
C-type lectin	0	1	1	0	0	0
Phosphodiesterase	0	0	1	0	0	0
5'-nucleotidase	0	1	0	0	0	0
Glutaminyl-peptide cyclotransferase	0	1	0	0	0	0
Aspartyl protease	0	1	0	0	0	0
DNase II	0	1	1	0	0	0
Peroxiredoxin	1	0	0	0	0	0
Calmodulin	1	0	0	0	0	0
