# Supplementary material for: Recruitment of toxin-like proteins with ancestral venom function supports endoparasitic lifestyles of Myxozoa
Source: PeerJ. 2021 Apr 26;9:e11208. doi: 10.7717/peerj.11208 (PMC8083181; doi:10.7717/peerj.11208)
Supplement: Supplemental Information 22 [file peerj-09-11208-s022.xlsx]

## Sheet: P. hydriforme
Toxin Groups		Transcript Header	Annotation from custom ToxDB	Species with closest homology	Accession/Sequence ID
5’ Nucleotidase	18	Phy-24965_c7_g1_i2	Snake venom 5'-nucleotidase	Gloydius brevicaudus	B6EWW8
		Phy-27031_c2_g1_i12	Snake venom 5'-nucleotidase	Crotalus adamanteus	F8S0Z7
		Phy-27031_c2_g1_i13	Snake venom 5'-nucleotidase	Crotalus adamanteus	F8S0Z7
		Phy-27031_c2_g1_i14	Snake venom 5'-nucleotidase	Crotalus adamanteus	F8S0Z7
		Phy-27031_c2_g1_i16	Snake venom 5'-nucleotidase	Crotalus adamanteus	F8S0Z7
		Phy-27031_c2_g1_i17	Snake venom 5'-nucleotidase	Crotalus adamanteus	F8S0Z7
		Phy-27031_c2_g1_i18	Snake venom 5'-nucleotidase	Crotalus adamanteus	F8S0Z7
		Phy-27031_c2_g1_i19	Snake venom 5'-nucleotidase	Crotalus adamanteus	F8S0Z7
		Phy-27031_c2_g1_i2	Snake venom 5'-nucleotidase	Crotalus adamanteus	F8S0Z7
		Phy-27031_c2_g1_i20	Snake venom 5'-nucleotidase	Crotalus adamanteus	F8S0Z7
		Phy-27031_c2_g1_i21	Snake venom 5'-nucleotidase	Crotalus adamanteus	F8S0Z7
		Phy-27031_c2_g1_i3	Snake venom 5'-nucleotidase	Crotalus adamanteus	F8S0Z7
		Phy-27031_c2_g1_i4	Snake venom 5'-nucleotidase	Crotalus adamanteus	F8S0Z7
		Phy-27031_c2_g1_i5	Snake venom 5'-nucleotidase	Crotalus adamanteus	F8S0Z7
		Phy-27031_c2_g1_i6	Snake venom 5'-nucleotidase	Crotalus adamanteus	F8S0Z7
		Phy-27031_c2_g1_i7	Snake venom 5'-nucleotidase	Crotalus adamanteus	F8S0Z7
		Phy-27031_c2_g1_i8	Snake venom 5'-nucleotidase	Crotalus adamanteus	F8S0Z7
		Phy-27031_c2_g1_i9	Snake venom 5'-nucleotidase	Crotalus adamanteus	F8S0Z7
Aspartic peptidase	2	Phy-24865_c3_g1_i1	Aspartyl protease	Chrysaora fuscescens	comp12883_c0_seq1
		Phy-24865_c3_g1_i2	Aspartyl protease	Chrysaora fuscescens	comp12883_c0_seq1
C-type Lectin	8	Phy-25185_c14_g1_i1	Snaclec 7	Acropora digitifera	adi_v1.12298
		Phy-25185_c14_g1_i12	Snaclec 7	Acropora digitifera	adi_v1.12298
		Phy-25185_c14_g1_i13	Snaclec 7	Acropora digitifera	adi_v1.12298
		Phy-25185_c14_g1_i15	C-type lectin	Chrysaora fuscescens	comp13880_c0_seq1
		Phy-25185_c14_g1_i16	Snaclec 7	Acropora digitifera	adi_v1.12298
		Phy-25185_c14_g1_i4	Snaclec 7	Acropora digitifera	adi_v1.12298
		Phy-25185_c14_g1_i5	C-type lectin	Chrysaora fuscescens	comp13880_c0_seq1
		Phy-25185_c14_g1_i9	Snaclec 7	Acropora digitifera	adi_v1.12298
CRISP	8	Phy-16682_c0_g1_i1	Venom allergen	Chrysaora fuscescens	comp13672_c0_seq1
		Phy-22915_c0_g1_i2	Venom allergen	Chrysaora fuscescens	comp13672_c0_seq1
		Phy-23555_c0_g1_i1	Venom allergen	Chrysaora fuscescens	comp13791_c0_seq1
		Phy-23951_c0_g1_i5	C-type lectin	Chrysaora fuscescens	comp13880_c0_seq1
		Phy-23966_c0_g1_i7	C-type lectin	Chrysaora fuscescens	comp13880_c0_seq1
		Phy-26261_c0_g1_i4	C-type lectin	Chrysaora fuscescens	comp13880_c0_seq1
		Phy-26261_c0_g1_i5	C-type lectin	Chrysaora fuscescens	comp13880_c0_seq1
		Phy-26261_c0_g1_i8	C-type lectin	Chrysaora fuscescens	comp13880_c0_seq1
Glutaminyl-peptide cyclotransferase	3	Phy-22952_c0_g1_i1	Glutaminyl-peptide cyclotransferase	Boiga dendrophila	A7ISW2
		Phy-22952_c0_g1_i2	Glutaminyl-peptide cyclotransferase	Boiga dendrophila	A7ISW2
		Phy-22952_c0_g1_i3	Glutaminyl-peptide cyclotransferase	Boiga dendrophila	A7ISW2
Glycosyl hydrolase	17	Phy-25249_c1_g3_i10	Glycoside hydrolase	Chrysaora fuscescens	comp13219_c0_seq1
		Phy-25249_c1_g3_i12	Glycoside hydrolase	Chrysaora fuscescens	comp13219_c0_seq1
		Phy-25249_c1_g3_i13	Glycoside hydrolase	Chrysaora fuscescens	comp13219_c0_seq1
		Phy-25249_c1_g3_i14	Glycoside hydrolase	Chrysaora fuscescens	comp13219_c0_seq1
		Phy-25249_c1_g3_i18	Glycoside hydrolase	Chrysaora fuscescens	comp13219_c0_seq1
		Phy-25249_c1_g3_i19	Glycoside hydrolase	Chrysaora fuscescens	comp13219_c0_seq1
		Phy-25249_c1_g3_i2	Glycoside hydrolase	Chrysaora fuscescens	comp13219_c0_seq1
		Phy-25249_c1_g3_i20	Glycoside hydrolase	Chrysaora fuscescens	comp13219_c0_seq1
		Phy-25249_c1_g3_i5	Glycoside hydrolase	Chrysaora fuscescens	comp13219_c0_seq1
		Phy-25249_c1_g3_i11	Glycoside hydrolase	Chrysaora fuscescens	comp13219_c0_seq1
		Phy-25443_c2_g3_i1	Hyaluronidase	Acropora digitifera	adi_v1.06821
		Phy-25443_c2_g3_i2	Hyaluronidase	Acropora digitifera	adi_v1.06821
		Phy-26352_c5_g1_i1	Hyaluronidase	Acropora digitifera	adi_v1.06821
		Phy-26352_c5_g1_i3	Hyaluronidase	Acropora digitifera	adi_v1.06821
		Phy-26352_c5_g1_i5	Hyaluronidase	Acropora digitifera	adi_v1.06821
		Phy-26352_c5_g1_i6	Hyaluronidase	Acropora digitifera	adi_v1.06821
		Phy-26352_c5_g1_i8	Hyaluronidase	Acropora digitifera	adi_v1.06821
Lipase	8	Phy-24525_c0_g2_i1	C-type lectin	Chrysaora fuscescens	comp13880_c0_seq1
		Phy-24372_c1_g9_i1	Lipase	Acropora digitifera	adi_v1.04835
		Phy-25841_c4_g1_i11	Lipase	Acropora digitifera	adi_v1.04835
		Phy-25841_c4_g1_i12	Lipase	Acropora digitifera	adi_v1.04835
		Phy-25841_c4_g1_i14	Lipase	Acropora digitifera	adi_v1.04835
		Phy-25841_c4_g1_i2	Lipase	Acropora digitifera	adi_v1.04835
		Phy-25841_c4_g1_i8	Lipase	Acropora digitifera	adi_v1.04835
		Phy-24525_c0_g2_i6	C-type lectin	Chrysaora fuscescens	comp13880_c0_seq1
Metallopeptidase	88	Phy-1274_c0_g1_i1	Metalloprotease	Chrysaora fuscescens	comp12208_c0_seq1
		Phy-22265_c0_g1_i1	Metalloprotease (Nematocyte expressed protein 6)	Acropora digitifera	adi_v1.17845
		Phy-22265_c0_g1_i2	Metalloprotease (Nematocyte expressed protein 6)	Acropora digitifera	adi_v1.17845
		Phy-22265_c0_g1_i4	Nematocyst expressed protein 6	Nematostella vectensis	K7Z9Q9
		Phy-23010_c0_g1_i1	Metalloprotease	Chrysaora fuscescens	comp13691_c0_seq2
		Phy-23010_c0_g1_i2	Metalloprotease	Chrysaora fuscescens	comp13691_c0_seq2
		Phy-23489_c0_g1_i1	Metalloprotease (Astacin-like toxin)	Acropora digitifera	adi_v1.15751
		Phy-23558_c0_g1_i2	Metalloprotease (Astacin-like toxin)	Acropora digitifera	adi_v1.15751
		Phy-24539_c0_g1_i2	Metalloprotease (Astacin-like toxin)	Acropora digitifera	adi_v1.07444
		Phy-24539_c0_g2_i19	Metalloprotease (Astacin-like toxin)	Acropora digitifera	adi_v1.07444
		Phy-24578_c4_g1_i2	Metalloprotease	Chrysaora fuscescens	comp11996_c0_seq1
		Phy-24578_c4_g1_i7	Metalloprotease	Chrysaora fuscescens	comp11996_c0_seq1
		Phy-24733_c4_g1_i4	Metalloprotease (Nematocyte expressed protein 6)	Acropora digitifera	adi_v1.17845
		Phy-24733_c4_g1_i5	Metalloprotease (Nematocyte expressed protein 6)	Acropora digitifera	adi_v1.17845
		Phy-24812_c0_g1_i11	Metalloprotease	Chrysaora fuscescens	comp12218_c0_seq1
		Phy-24812_c0_g1_i2	Metalloprotease	Chrysaora fuscescens	comp12218_c0_seq1
		Phy-24812_c0_g1_i4	Metalloprotease	Chrysaora fuscescens	comp12218_c0_seq1
		Phy-25018_c0_g1_i1	Metalloprotease	Chrysaora fuscescens	comp10942_c1_seq1
		Phy-25018_c0_g1_i11	Metalloprotease	Chrysaora fuscescens	comp10942_c1_seq1
		Phy-25018_c0_g1_i14	Metalloprotease	Chrysaora fuscescens	comp10942_c1_seq1
		Phy-25018_c0_g1_i2	Metalloprotease	Chrysaora fuscescens	comp10942_c1_seq1
		Phy-25018_c0_g1_i20	Metalloprotease	Chrysaora fuscescens	comp10942_c1_seq1
		Phy-25018_c0_g1_i21	Metalloprotease	Chrysaora fuscescens	comp10942_c1_seq1
		Phy-25018_c0_g1_i23	Metalloprotease	Chrysaora fuscescens	comp10942_c1_seq1
		Phy-25018_c0_g1_i24	Metalloprotease	Chrysaora fuscescens	comp10942_c1_seq1
		Phy-25018_c0_g1_i26	Metalloprotease	Chrysaora fuscescens	comp10942_c1_seq1
		Phy-25018_c0_g1_i37	Metalloprotease	Chrysaora fuscescens	comp10942_c1_seq1
		Phy-25018_c0_g1_i38	Metalloprotease	Chrysaora fuscescens	comp10942_c1_seq1
		Phy-25018_c0_g1_i44	Metalloprotease	Chrysaora fuscescens	comp10942_c1_seq1
		Phy-25018_c0_g1_i5	Metalloprotease	Chrysaora fuscescens	comp10942_c1_seq1
		Phy-25018_c0_g1_i7	Metalloprotease	Chrysaora fuscescens	comp10942_c1_seq1
		Phy-25262_c5_g2_i3	Metalloprotease	Chrysaora fuscescens	comp12208_c0_seq1
		Phy-25262_c5_g2_i4	Metalloprotease	Chrysaora fuscescens	comp12208_c0_seq1
		Phy-25277_c1_g1_i10	Metalloprotease (Nematocyte expressed protein 6)	Acropora digitifera	adi_v1.17845
		Phy-25277_c1_g1_i13	Metalloprotease (Nematocyte expressed protein 6)	Acropora digitifera	adi_v1.17845
		Phy-25277_c1_g1_i17	Metalloprotease (Nematocyte expressed protein 6)	Acropora digitifera	adi_v1.17845
		Phy-25277_c1_g1_i20	Metalloprotease (Nematocyte expressed protein 6)	Acropora digitifera	adi_v1.17845
		Phy-25410_c0_g1_i14	Metalloprotease (Nematocyte expressed protein 6)	Acropora digitifera	adi_v1.17845
		Phy-25410_c0_g1_i15	Metalloprotease (Nematocyte expressed protein 6)	Acropora digitifera	adi_v1.17845
		Phy-25410_c0_g1_i7	Metalloprotease (Nematocyte expressed protein 6)	Acropora digitifera	adi_v1.13648
		Phy-25492_c4_g1_i4	Metalloprotease (Nematocyte expressed protein 6)	Acropora digitifera	adi_v1.17845
		Phy-25912_c3_g4_i3	Metalloprotease (Nematocyte expressed protein 6)	Acropora digitifera	adi_v1.17845
		Phy-26034_c6_g2_i6	Metalloprotease (Nematocyte expressed protein 6)	Acropora digitifera	adi_v1.17845
		Phy-26034_c6_g2_i7	Metalloprotease (Nematocyte expressed protein 6)	Acropora digitifera	adi_v1.17845
		Phy-26109_c6_g2_i1	Metalloprotease	Chrysaora fuscescens	comp13691_c0_seq2
		Phy-26109_c6_g2_i15	Metalloprotease	Chrysaora fuscescens	comp13691_c0_seq2
		Phy-26109_c6_g2_i19	Metalloprotease	Chrysaora fuscescens	comp13691_c0_seq2
		Phy-26410_c4_g2_i2	Metalloprotease	Chrysaora fuscescens	comp13767_c0_seq1
		Phy-26410_c4_g2_i3	Metalloprotease	Chrysaora fuscescens	comp13767_c0_seq1
		Phy-26489_c1_g1_i10	Metalloprotease	Chrysaora fuscescens	comp13691_c0_seq2
		Phy-26489_c1_g1_i12	Metalloprotease	Chrysaora fuscescens	comp13691_c0_seq2
		Phy-26489_c1_g1_i15	Metalloprotease	Chrysaora fuscescens	comp13691_c0_seq2
		Phy-26489_c1_g1_i17	Metalloprotease	Chrysaora fuscescens	comp13691_c0_seq2
		Phy-26489_c1_g1_i39	Metalloprotease	Chrysaora fuscescens	comp13691_c0_seq2
		Phy-26489_c1_g1_i5	Metalloprotease	Chrysaora fuscescens	comp13691_c0_seq2
		Phy-26489_c1_g1_i9	Metalloprotease	Chrysaora fuscescens	comp13691_c0_seq2
		Phy-26489_c1_g2_i16	Metalloprotease	Chrysaora fuscescens	comp13691_c0_seq2
		Phy-26489_c1_g2_i4	Metalloprotease	Chrysaora fuscescens	comp13691_c0_seq2
		Phy-26548_c0_g1_i12	Metalloprotease	Chrysaora fuscescens	comp13691_c0_seq2
		Phy-26548_c0_g1_i2	Metalloprotease	Chrysaora fuscescens	comp13691_c0_seq2
		Phy-26548_c0_g1_i22	Metalloprotease	Chrysaora fuscescens	comp13691_c0_seq2
		Phy-26548_c0_g1_i25	Metalloprotease	Chrysaora fuscescens	comp13691_c0_seq2
		Phy-26548_c0_g1_i26	Metalloprotease	Chrysaora fuscescens	comp13691_c0_seq2
		Phy-26548_c0_g1_i31	Metalloprotease	Chrysaora fuscescens	comp13691_c0_seq2
		Phy-26548_c0_g1_i7	Metalloprotease	Chrysaora fuscescens	comp13691_c0_seq2
		Phy-26548_c0_g1_i8	Metalloprotease	Chrysaora fuscescens	comp13691_c0_seq2
		Phy-26577_c0_g1_i3	Metalloprotease (Astacin-like toxin)	Acropora digitifera	adi_v1.15751
		Phy-26577_c0_g1_i4	Metalloprotease (Astacin-like toxin)	Acropora digitifera	adi_v1.15751
		Phy-26577_c0_g1_i6	Metalloprotease (Astacin-like toxin)	Acropora digitifera	adi_v1.15751
		Phy-26681_c3_g2_i3	Metalloprotease (Nematocyte expressed protein 6)	Acropora digitifera	adi_v1.17845
		Phy-26681_c3_g3_i2	Metalloprotease (Nematocyte expressed protein 6)	Acropora digitifera	adi_v1.17845
		Phy-26769_c5_g1_i1	Metalloprotease (Nematocyte expressed protein 6)	Acropora digitifera	adi_v1.17845
		Phy-26769_c5_g1_i12	Metalloprotease (Nematocyte expressed protein 6)	Acropora digitifera	adi_v1.17845
		Phy-26769_c5_g1_i15	Metalloprotease (Nematocyte expressed protein 6)	Acropora digitifera	adi_v1.17845
		Phy-26769_c5_g1_i3	Metalloprotease (Nematocyte expressed protein 6)	Acropora digitifera	adi_v1.17845
		Phy-26769_c5_g1_i6	Metalloprotease (Nematocyte expressed protein 6)	Acropora digitifera	adi_v1.17845
		Phy-26769_c5_g1_i8	Metalloprotease (Nematocyte expressed protein 6)	Acropora digitifera	adi_v1.17845
		Phy-26769_c5_g1_i9	Metalloprotease (Nematocyte expressed protein 6)	Acropora digitifera	adi_v1.17845
		Phy-26874_c0_g1_i4	Metalloprotease	Chrysaora fuscescens	comp11571_c0_seq2
		Phy-26874_c0_g1_i5	Metalloprotease	Chrysaora fuscescens	comp9530_c0_seq2
		Phy-26874_c0_g1_i7	Metalloprotease	Chrysaora fuscescens	comp12218_c0_seq1
		Phy-26874_c0_g1_i8	Metalloprotease	Chrysaora fuscescens	comp11571_c0_seq2
		Phy-26960_c5_g1_i4	Metalloprotease (Nematocyte expressed protein 6)	Acropora digitifera	adi_v1.17845
		Phy-24539_c0_g1_i14	Metalloprotease (Astacin-like toxin)	Acropora digitifera	adi_v1.07444
		Phy-24539_c0_g1_i15	Metalloprotease (Astacin-like toxin)	Acropora digitifera	adi_v1.07444
		Phy-24539_c0_g2_i6	Metalloprotease (Astacin-like toxin)	Acropora digitifera	adi_v1.07444
		Phy-24539_c0_g2_i8	Metalloprotease (Astacin-like toxin)	Acropora digitifera	adi_v1.07444
		Phy-24539_c0_g2_i9	Metalloprotease (Astacin-like toxin)	Acropora digitifera	adi_v1.07444
No domains	15	Phy-15056_c0_g1_i1	Snaclec 7	Acropora digitifera	adi_v1.12298
		Phy-20553_c0_g1_i1	C-type lectin	Chrysaora fuscescens	comp13880_c0_seq1
		Phy-22847_c0_g1_i4	C-type lectin	Chrysaora fuscescens	comp13792_c0_seq2
		Phy-23951_c0_g1_i2	C-type lectin	Chrysaora fuscescens	comp13880_c0_seq1
		Phy-23951_c0_g1_i7	C-type lectin	Chrysaora fuscescens	comp13880_c0_seq1
		Phy-23966_c0_g1_i4	C-type lectin	Chrysaora fuscescens	comp13880_c0_seq1
		Phy-23966_c0_g1_i6	C-type lectin	Chrysaora fuscescens	comp13880_c0_seq1
		Phy-24258_c0_g1_i8	Snake venom metalloprotease inhibitor 02D01	Echis ocellatus	A8YPR6
		Phy-25185_c14_g1_i14	Snaclec 7	Acropora digitifera	adi_v1.12298
		Phy-25185_c14_g1_i6	Snaclec 7	Acropora digitifera	adi_v1.12298
		Phy-25185_c14_g1_i8	Snaclec 7	Acropora digitifera	adi_v1.12298
		Phy-26261_c0_g1_i1	C-type lectin	Chrysaora fuscescens	comp13880_c0_seq1
		Phy-26261_c0_g1_i2	C-type lectin	Chrysaora fuscescens	comp13880_c0_seq1
		Phy-26548_c0_g1_i5	Metalloprotease	Chrysaora fuscescens	comp13691_c0_seq2
		Phy-26577_c0_g1_i7	Metalloprotease (Astacin-like toxin)	Acropora digitifera	adi_v1.15751
Other	8	Phy-23926_c0_g1_i10	C-type lectin	Chrysaora fuscescens	comp13880_c0_seq1
		Phy-23926_c0_g1_i11	C-type lectin	Chrysaora fuscescens	comp13880_c0_seq1
		Phy-23951_c0_g1_i1	C-type lectin	Chrysaora fuscescens	comp13880_c0_seq1
		Phy-23951_c0_g1_i3	C-type lectin	Chrysaora fuscescens	comp13880_c0_seq1
		Phy-25624_c2_g4_i2	C-type lectin	Chrysaora fuscescens	comp13880_c0_seq1
		Phy-25624_c2_g4_i4	C-type lectin	Chrysaora fuscescens	comp13880_c0_seq1
		Phy-26631_c4_g1_i6	Calglandulin	Acropora digitifera	adi_v1.03437
		Phy-3110_c0_g1_i2	Kunitz-type serine protease inhibitor stephenin-1	Hoplocephalus stephensii	B5KF94
Oxidase	6	Phy-24825_c0_g1_i1	L-amino-acid oxidase	Acropora digitifera	adi_v1.16469
		Phy-24825_c0_g1_i10	L-amino-acid oxidase	Acropora digitifera	adi_v1.16469
		Phy-24825_c0_g1_i2	L-amino-acid oxidase	Acropora digitifera	adi_v1.16469
		Phy-24825_c0_g1_i3	L-amino-acid oxidase	Acropora digitifera	adi_v1.16469
		Phy-24825_c0_g1_i6	L-amino-acid oxidase	Acropora digitifera	adi_v1.16469
		Phy-24825_c0_g1_i7	L-amino-acid oxidase	Acropora digitifera	adi_v1.16469
Phosphodiesterase	1	Phy-24746_c7_g1_i2	Phosphodiesterase	Acropora digitifera	adi_v1.12125
Phospholipase	9	Phy-25690_c5_g1_i16	Plancitoxin-1	Acanthaster planci	Q75WF2
		Phy-25690_c5_g1_i19	Plancitoxin-1	Acanthaster planci	Q75WF2
		Phy-25690_c5_g1_i6	Plancitoxin-1	Acanthaster planci	Q75WF2
		Phy-11487_c0_g1_i1	Phospholipase A2 (Conodipine-M)	Acropora digitifera	adi_v1.18628
		Phy-18351_c0_g1_i2	Phospholipase A2 (Conodipine-M)	Acropora digitifera	adi_v1.18628
		Phy-26046_c2_g1_i2	Phospholipase-B	Acropora digitifera	adi_v1.08969
		Phy-26046_c2_g1_i5	Phospholipase-B	Acropora digitifera	adi_v1.08969
		Phy-26046_c2_g1_i7	Phospholipase-B	Acropora digitifera	adi_v1.08969
		Phy-34426_c0_g1_i1	Phospholipase A2 (Conodipine-M)	Acropora digitifera	adi_v1.18628
Serine peptidase	18	Phy-22801_c0_g1_i2	Prothrombin activator (Notecarin)	Acropora digitifera	adi_v1.16374
		Phy-22801_c0_g1_i3	Prothrombin activator (Notecarin)	Acropora digitifera	adi_v1.16374
		Phy-22801_c0_g1_i4	Prothrombin activator (Notecarin)	Acropora digitifera	adi_v1.16374
		Phy-24320_c0_g1_i3	Prothrombin activator (Notecarin)	Acropora digitifera	adi_v1.16374
		Phy-24914_c1_g1_i5	Serine-type endopeptidase (Blarina toxin)	Acropora digitifera	adi_v1.08904
		Phy-24914_c1_g6_i3	Serine-type endopeptidase (Blarina toxin)	Acropora digitifera	adi_v1.08904
		Phy-24937_c0_g1_i5	Serine protease	Chrysaora fuscescens	comp13655_c0_seq2
		Phy-25998_c2_g1_i2	Prothrombin activator (Notecarin)	Acropora digitifera	adi_v1.16374
		Phy-25998_c2_g1_i4	Prothrombin activator (Notecarin)	Acropora digitifera	adi_v1.16374
		Phy-25998_c2_g1_i5	Prothrombin activator (Notecarin)	Acropora digitifera	adi_v1.16374
		Phy-43066_c0_g1_i1	Serine-type endopeptidase (Blarina toxin)	Acropora digitifera	adi_v1.08904
		Phy-9231_c0_g1_i1	Serine-type endopeptidase (Blarina toxin)	Acropora digitifera	adi_v1.08904
		Phy-20919_c0_g1_i2	Prothrombin activator (Notecarin)	Acropora digitifera	adi_v1.16374
		Phy-24320_c0_g1_i1	Prothrombin activator (Notecarin)	Acropora digitifera	adi_v1.16374
		Phy-24914_c1_g1_i6	Serine-type endopeptidase (Blarina toxin)	Acropora digitifera	adi_v1.08904
		Phy-24914_c1_g6_i1	Serine-type endopeptidase (Blarina toxin)	Acropora digitifera	adi_v1.08904
		Phy-24937_c0_g1_i1	Serine protease	Chrysaora fuscescens	comp13655_c0_seq2
		Phy-26587_c3_g2_i8	Serine-type endopeptidase (Blarina toxin)	Acropora digitifera	adi_v1.08904
Serine peptidase inhibitor	5	Phy-17519_c0_g1_i1	Enzyme inhibitor	Chrysaora fuscescens	comp7130_c0_seq1
		Phy-20332_c0_g1_i1	Kunitz-type serine protease inhibitor 5	Anthopleura elegantissima	comp52876_c0_seq2(A)
		Phy-21108_c0_g1_i2	Turripeptide Gsg9.2	Gemmula sogodensis	P0DKT2
		Phy-25935_c3_g1_i1	Kunitz-type serine protease inhibitor kunitoxin-Phi1	Philodryas olfersii	A7X3V7
		Phy-25935_c3_g1_i4	Kunitz-type serine protease inhibitor kunitoxin-Phi1	Philodryas olfersii	A7X3V7
HAVE MASS SPEC EVIDENCE
ANNOTATED FROM UNIPROT TOXPROT
ANNOTATED FROM Ponce et al., 2016
ANNOTATED FROM Macrander et al., 2015
ANNOTATED FROM Gacesa et al., 2015
